# Supplementary material for: Genetic Differentiation of Reed Canarygrass (Phalaris arundinacea L.) within Eastern Europe and Eurasia
Source: Genes (Basel). 2024 Jun 3;15(6):734. doi: 10.3390/genes15060734 (PMC11202989; doi:10.3390/genes15060734)
Supplement: Supplementary file 1 [file genes-15-00734-s001.zip]

Archive with 1 entries (1 files):
- genes-2998050-supplementary.pdf
